# Supplementary material for: Safety and Feasibility of Radiation Therapy Combined with CDK 4/6 Inhibitors in the Management of Advanced Breast Cancer
Source: Cancers (Basel). 2023 Jan 22;15(3):690. doi: 10.3390/cancers15030690 (PMC9913652; doi:10.3390/cancers15030690)
Supplement: Supplementary file 1 [file cancers-15-00690-s001.zip]

Archive with 1 entries (1 files):
- cancers-2133267-supplementary.pdf
